# Supplementary material for: Effect of Probiotics on Psychiatric Symptoms and Central Nervous System Functions in Human Health and Disease: A Systematic Review and Meta-Analysis
Source: Nutrients. 2022 Jan 30;14(3):621. doi: 10.3390/nu14030621 (PMC8839125; doi:10.3390/nu14030621)
Supplement: Supplementary file 1 [file nutrients-14-00621-s001.zip]

Archive with 1 entries (1 files):
- nutrients-1534290-supplementary.pdf
